# Supplementary material for: Assembly of Biomolecular Gigastructures and Visualization with the Vulkan Graphics API
Source: J Chem Inf Model. 2021 Sep 16;61(10):5293–303. doi: 10.1021/acs.jcim.1c00743 (PMC8549067; doi:10.1021/acs.jcim.1c00743)
Supplement: Supplementary file 1 — ci1c00743_si_001.txt [file ci1c00743_si_001.txt]

Supporting Information

Assembly of Biomolecular Gigastructures and Visualization with the Vulkan Graphics API

Kornel Ozvoldik,†‡ Thomas Stockner,‡ Burkhard Rammner¶ and Elmar Krieger†*

† YASARA Biosciences GmbH, Wagramer Str. 25/3/45, 1220 Vienna, Austria
‡ Center for Physiology and Pharmacology, Institute of Pharmacology, Medical University of Vienna, Waehringerstr. 13A, 1090 Vienna, Austria
¶ sciloop, Karl-Theodor-Strasse 20, 22765 Hamburg, Germany
* elmar@yasara.org

Table S1: AMBER atom types and masses [g/mol], same mass for all to maximize the time-step

o1        8.000      0.000   Pet element 101, sphere with radius 0.1 A
o2        8.000      0.000   Pet element 102, sphere with radius 0.2 A
o3        8.000      0.000   Pet element 103, sphere with radius 0.3 A
o4        8.000      0.000   Pet element 104, sphere with radius 0.4 A
o5        8.000      0.000   Pet element 105, sphere with radius 0.5 A
o6        8.000      0.000   Pet element 106, sphere with radius 0.6 A
o7        8.000      0.000   Pet element 107, sphere with radius 0.7 A
o8        8.000      0.000   Pet element 108, sphere with radius 0.8 A
o9        8.000      0.000   Pet element 109, sphere with radius 0.9 A
oa        8.000      0.000   Pet element 110, sphere with radius 1.0 A
ob        8.000      0.000   Pet element 111, sphere with radius 1.1 A
oc        8.000      0.000   Pet element 112, sphere with radius 1.2 A

Table S2: AMBER Lennard-Jones parameters: Atom type, VdW radius [A] and potential
well depth [kcal/mol]

o1        0.1000  0.020000   Pet element 101, sphere with radius 0.1 A
o2        0.2000  0.040000   Pet element 102, sphere with radius 0.2 A
o3        0.3000  0.060000   Pet element 103, sphere with radius 0.3 A
o4        0.4000  0.080000   Pet element 104, sphere with radius 0.4 A
o5        0.5000  0.100000   Pet element 105, sphere with radius 0.5 A
o6        0.6000  0.120000   Pet element 106, sphere with radius 0.6 A
o7        0.7000  0.140000   Pet element 107, sphere with radius 0.7 A
o8        0.8000  0.160000   Pet element 108, sphere with radius 0.8 A
o9        0.9000  0.180000   Pet element 109, sphere with radius 0.9 A
oa        1.0000  0.200000   Pet element 110, sphere with radius 1.0 A
ob        1.1000  0.220000   Pet element 111, sphere with radius 1.1 A
oc        1.2000  0.240000   Pet element 112, sphere with radius 1.2 A

Table S3: Default DNA and RNA nucleotide geometries for Table 1 in PDB format

ATOM    243  P    DA A   1       9.347  15.845  -1.130  1.00  0.00           P
ATOM    244  O3P  DA A   1       9.247  16.236  -2.673  1.00  0.00           O
ATOM    245  O1P  DA A   1       8.392  14.755  -0.849  1.00  0.00           O
ATOM    246  O2P  DA A   1       9.209  17.059  -0.288  1.00  0.00           O
ATOM    247  O5*  DA A   1      10.842  15.301  -1.036  1.00  0.00           O
ATOM    248  C5*  DA A   1      11.314  14.381  -2.051  1.00  0.00           C
ATOM    249  C4*  DA A   1      12.282  13.395  -1.437  1.00  0.00           C
ATOM    250  O4*  DA A   1      13.595  14.031  -1.332  1.00  0.00           O
ATOM    251  C3*  DA A   1      11.971  12.937  -0.014  1.00  0.00           C
ATOM    252  O3*  DA A   1      12.560  11.674   0.286  1.00  0.00           O
ATOM    253  C2*  DA A   1      12.629  14.010   0.839  1.00  0.00           C
ATOM    254  C1*  DA A   1      13.864  14.355   0.018  1.00  0.00           C
ATOM    255  N9   DA A   1      14.239  15.795   0.074  1.00  0.00           N
ATOM    256  C8   DA A   1      13.412  16.885   0.099  1.00  0.00           C
ATOM    257  N7   DA A   1      14.047  18.018   0.142  1.00  0.00           N
ATOM    258  C5   DA A   1      15.380  17.649   0.161  1.00  0.00           C
ATOM    259  C6   DA A   1      16.575  18.399   0.204  1.00  0.00           C
ATOM    260  N6   DA A   1      16.611  19.729   0.247  1.00  0.00           N
ATOM    261  N1   DA A   1      17.731  17.721   0.200  1.00  0.00           N
ATOM    262  C2   DA A   1      17.698  16.392   0.157  1.00  0.00           C
ATOM    263  N3   DA A   1      16.661  15.583   0.108  1.00  0.00           N
ATOM    264  C4   DA A   1      15.517  16.293   0.111  1.00  0.00           C
TER     265       DA A   1 
ATOM    266  P    DT A   1      -0.653  15.820  -1.116  1.00  0.00           P
ATOM    267  O3P  DT A   1      -0.753  16.211  -2.660  1.00  0.00           O
ATOM    268  O1P  DT A   1      -1.608  14.730  -0.836  1.00  0.00           O
ATOM    269  O2P  DT A   1      -0.791  17.034  -0.275  1.00  0.00           O
ATOM    270  O5*  DT A   1       0.842  15.276  -1.022  1.00  0.00           O
ATOM    271  C5*  DT A   1       1.314  14.356  -2.038  1.00  0.00           C
ATOM    272  C4*  DT A   1       2.282  13.370  -1.424  1.00  0.00           C
ATOM    273  O4*  DT A   1       3.595  14.006  -1.319  1.00  0.00           O
ATOM    274  C3*  DT A   1       1.971  12.912  -0.001  1.00  0.00           C
ATOM    275  O3*  DT A   1       2.560  11.649   0.300  1.00  0.00           O
ATOM    276  C2*  DT A   1       2.629  13.985   0.852  1.00  0.00           C
ATOM    277  C1*  DT A   1       3.864  14.330   0.031  1.00  0.00           C
ATOM    278  N1   DT A   1       4.239  15.770   0.087  1.00  0.00           N
ATOM    279  C2   DT A   1       5.584  16.071   0.119  1.00  0.00           C
ATOM    280  O2   DT A   1       6.452  15.215   0.103  1.00  0.00           O
ATOM    281  N3   DT A   1       5.885  17.417   0.169  1.00  0.00           N
ATOM    282  C4   DT A   1       4.988  18.459   0.193  1.00  0.00           C
ATOM    283  O4   DT A   1       5.378  19.631   0.239  1.00  0.00           O
ATOM    284  C5   DT A   1       3.605  18.049   0.161  1.00  0.00           C
ATOM    285  C5M  DT A   1       2.591  19.153   0.178  1.00  0.00           C
ATOM    286  C6   DT A   1       3.272  16.744   0.106  1.00  0.00           C
TER     287       DT A   1 
ATOM    288  P    DG A   1     -10.653  15.795  -1.103  1.00  0.00           P
ATOM    289  O3P  DG A   1     -10.753  16.186  -2.646  1.00  0.00           O
ATOM    290  O1P  DG A   1     -11.608  14.705  -0.823  1.00  0.00           O
ATOM    291  O2P  DG A   1     -10.791  17.009  -0.262  1.00  0.00           O
ATOM    292  O5*  DG A   1      -9.158  15.251  -1.009  1.00  0.00           O
ATOM    293  C5*  DG A   1      -8.686  14.331  -2.025  1.00  0.00           C
ATOM    294  C4*  DG A   1      -7.718  13.345  -1.411  1.00  0.00           C
ATOM    295  O4*  DG A   1      -6.405  13.981  -1.306  1.00  0.00           O
ATOM    296  C3*  DG A   1      -8.029  12.887   0.013  1.00  0.00           C
ATOM    297  O3*  DG A   1      -7.440  11.624   0.313  1.00  0.00           O
ATOM    298  C2*  DG A   1      -7.371  13.960   0.865  1.00  0.00           C
ATOM    299  C1*  DG A   1      -6.136  14.305   0.044  1.00  0.00           C
ATOM    300  N9   DG A   1      -5.762  15.744   0.100  1.00  0.00           N
ATOM    301  C8   DG A   1      -6.576  16.857   0.126  1.00  0.00           C
ATOM    302  N7   DG A   1      -5.926  17.992   0.178  1.00  0.00           N
ATOM    303  C5   DG A   1      -4.583  17.613   0.184  1.00  0.00           C
ATOM    304  C6   DG A   1      -3.412  18.403   0.228  1.00  0.00           C
ATOM    305  O6   DG A   1      -3.304  19.628   0.272  1.00  0.00           O
ATOM    306  N1   DG A   1      -2.254  17.605   0.219  1.00  0.00           N
ATOM    307  C2   DG A   1      -2.241  16.226   0.180  1.00  0.00           C
ATOM    308  N2   DG A   1      -1.037  15.647   0.183  1.00  0.00           N
ATOM    309  N3   DG A   1      -3.343  15.482   0.130  1.00  0.00           N
ATOM    310  C4   DG A   1      -4.476  16.234   0.136  1.00  0.00           C
TER     311       DG A   1 
ATOM    312  P    DC A   1     -20.653  15.770  -1.090  1.00  0.00           P
ATOM    313  O3P  DC A   1     -20.753  16.161  -2.633  1.00  0.00           O
ATOM    314  O1P  DC A   1     -21.608  14.679  -0.810  1.00  0.00           O
ATOM    315  O2P  DC A   1     -20.791  16.984  -0.249  1.00  0.00           O
ATOM    316  O5*  DC A   1     -19.158  15.226  -0.996  1.00  0.00           O
ATOM    317  C5*  DC A   1     -18.686  14.306  -2.011  1.00  0.00           C
ATOM    318  C4*  DC A   1     -17.718  13.320  -1.397  1.00  0.00           C
ATOM    319  O4*  DC A   1     -16.405  13.956  -1.293  1.00  0.00           O
ATOM    320  C3*  DC A   1     -18.029  12.862   0.026  1.00  0.00           C
ATOM    321  O3*  DC A   1     -17.440  11.599   0.326  1.00  0.00           O
ATOM    322  C2*  DC A   1     -17.371  13.935   0.878  1.00  0.00           C
ATOM    323  C1*  DC A   1     -16.136  14.280   0.058  1.00  0.00           C
ATOM    324  N1   DC A   1     -15.761  15.719   0.113  1.00  0.00           N
ATOM    325  C2   DC A   1     -14.406  16.039   0.142  1.00  0.00           C
ATOM    326  O2   DC A   1     -13.575  15.122   0.126  1.00  0.00           O
ATOM    327  N3   DC A   1     -14.134  17.524   0.209  1.00  0.00           N
ATOM    328  C4   DC A   1     -14.968  18.312   0.212  1.00  0.00           C
ATOM    329  N4   DC A   1     -14.561  19.571   0.259  1.00  0.00           N
ATOM    330  C5   DC A   1     -16.366  18.010   0.188  1.00  0.00           C
ATOM    331  C6   DC A   1     -16.707  16.693   0.132  1.00  0.00           C
TER     332       DC A   1 
ATOM    333  P     A A   1      10.276   6.402   1.172  1.00  0.00           P
ATOM    334  O3P   A A   1       9.529   6.450  -0.253  1.00  0.00           O
ATOM    335  O1P   A A   1       9.364   5.758   2.142  1.00  0.00           O
ATOM    336  O2P   A A   1      10.807   7.755   1.453  1.00  0.00           O
ATOM    337  O5*   A A   1      11.524   5.415   0.925  1.00  0.00           O
ATOM    338  C5*   A A   1      11.331   4.011   0.797  1.00  0.00           C
ATOM    339  C4*   A A   1      12.673   3.323   0.730  1.00  0.00           C
ATOM    340  O4*   A A   1      13.352   3.703  -0.497  1.00  0.00           O
ATOM    341  C3*   A A   1      13.561   3.829   1.860  1.00  0.00           C
ATOM    342  O3*   A A   1      13.407   2.988   2.997  1.00  0.00           O
ATOM    343  C2*   A A   1      14.964   3.658   1.287  1.00  0.00           C
ATOM    344  O2*   A A   1      15.366   2.311   1.423  1.00  0.00           O
ATOM    345  C1*   A A   1      14.730   3.973  -0.190  1.00  0.00           C
ATOM    346  N9    A A   1      14.975   5.441  -0.390  1.00  0.00           N
ATOM    347  C8    A A   1      14.065   6.467  -0.431  1.00  0.00           C
ATOM    348  N7    A A   1      14.599   7.638  -0.640  1.00  0.00           N
ATOM    349  C5    A A   1      15.959   7.368  -0.746  1.00  0.00           C
ATOM    350  C6    A A   1      17.073   8.193  -0.970  1.00  0.00           C
ATOM    351  N6    A A   1      16.975   9.519  -1.135  1.00  0.00           N
ATOM    352  N1    A A   1      18.243   7.542  -1.005  1.00  0.00           N
ATOM    353  C2    A A   1      18.486   6.117  -0.841  1.00  0.00           C
ATOM    354  N3    A A   1      17.394   5.397  -0.634  1.00  0.00           N
ATOM    355  C4    A A   1      16.199   6.030  -0.594  1.00  0.00           C
TER     356        A A   1 
ATOM    357  P     U A   1       0.310   6.436   1.132  1.00  0.00           P
ATOM    358  O3P   U A   1      -0.406   6.498  -0.309  1.00  0.00           O
ATOM    359  O1P   U A   1      -0.631   5.800   2.079  1.00  0.00           O
ATOM    360  O2P   U A   1       0.850   7.781   1.429  1.00  0.00           O
ATOM    361  O5*   U A   1       1.550   5.435   0.907  1.00  0.00           O
ATOM    362  C5*   U A   1       1.343   4.034   0.771  1.00  0.00           C
ATOM    363  C4*   U A   1       2.678   3.329   0.729  1.00  0.00           C
ATOM    364  O4*   U A   1       3.387   3.706  -0.481  1.00  0.00           O
ATOM    365  C3*   U A   1       3.547   3.821   1.880  1.00  0.00           C
ATOM    366  O3*   U A   1       3.359   2.978   3.011  1.00  0.00           O
ATOM    367  C2*   U A   1       4.960   3.635   1.337  1.00  0.00           C
ATOM    368  O2*   U A   1       5.343   2.282   1.477  1.00  0.00           O
ATOM    369  C1*   U A   1       4.762   3.957  -0.143  1.00  0.00           C
ATOM    370  N1    U A   1       5.051   5.393  -0.357  1.00  0.00           N
ATOM    371  C2    U A   1       6.286   5.926  -0.680  1.00  0.00           C
ATOM    372  O2    U A   1       7.272   5.203  -0.805  1.00  0.00           O
ATOM    373  N3    U A   1       6.389   7.268  -0.858  1.00  0.00           N
ATOM    374  C4    U A   1       5.361   8.194  -0.747  1.00  0.00           C
ATOM    375  O4    U A   1       5.575   9.390  -0.931  1.00  0.00           O
ATOM    376  C5    U A   1       4.082   7.615  -0.410  1.00  0.00           C
ATOM    377  C6    U A   1       3.954   6.283  -0.228  1.00  0.00           C
TER     378        U A   1 
ATOM    379  P     G A   1      -9.850   6.311   1.238  1.00  0.00           P
ATOM    380  O3P   G A   1     -10.487   6.505  -0.228  1.00  0.00           O
ATOM    381  O1P   G A   1     -10.817   5.547   2.056  1.00  0.00           O
ATOM    382  O2P   G A   1      -9.378   7.632   1.707  1.00  0.00           O
ATOM    383  O5*   G A   1      -8.563   5.379   0.983  1.00  0.00           O
ATOM    384  C5*   G A   1      -8.710   3.995   0.687  1.00  0.00           C
ATOM    385  C4*   G A   1      -7.349   3.340   0.651  1.00  0.00           C
ATOM    386  O4*   G A   1      -6.588   3.867  -0.469  1.00  0.00           O
ATOM    387  C3*   G A   1      -6.564   3.732   1.897  1.00  0.00           C
ATOM    388  O3*   G A   1      -6.783   2.767   2.919  1.00  0.00           O
ATOM    389  C2*   G A   1      -5.117   3.649   1.421  1.00  0.00           C
ATOM    390  O2*   G A   1      -4.692   2.302   1.440  1.00  0.00           O
ATOM    391  C1*   G A   1      -5.245   4.123  -0.026  1.00  0.00           C
ATOM    392  N9    G A   1      -4.930   5.531  -0.130  1.00  0.00           N
ATOM    393  C8    G A   1      -5.789   6.599  -0.128  1.00  0.00           C
ATOM    394  N7    G A   1      -5.195   7.756  -0.230  1.00  0.00           N
ATOM    395  C5    G A   1      -3.846   7.430  -0.304  1.00  0.00           C
ATOM    396  C6    G A   1      -2.688   8.215  -0.424  1.00  0.00           C
ATOM    397  O6    G A   1      -2.718   9.442  -0.486  1.00  0.00           O
ATOM    398  N1    G A   1      -1.507   7.487  -0.466  1.00  0.00           N
ATOM    399  C2    G A   1      -1.376   6.069  -0.400  1.00  0.00           C
ATOM    400  N2    G A   1      -0.204   5.419  -0.445  1.00  0.00           N
ATOM    401  N3    G A   1      -2.506   5.390  -0.287  1.00  0.00           N
ATOM    402  C4    G A   1      -3.673   6.075  -0.244  1.00  0.00           C
TER     403        G A   1 
ATOM    404  P     C A   1     -19.642   6.483   1.148  1.00  0.00           P
ATOM    405  O3P   C A   1     -20.378   6.554  -0.282  1.00  0.00           O
ATOM    406  O1P   C A   1     -20.576   5.857   2.109  1.00  0.00           O
ATOM    407  O2P   C A   1     -19.082   7.821   1.437  1.00  0.00           O
ATOM    408  O5*   C A   1     -18.417   5.468   0.906  1.00  0.00           O
ATOM    409  C5*   C A   1     -18.642   4.069   0.772  1.00  0.00           C
ATOM    410  C4*   C A   1     -17.316   3.349   0.711  1.00  0.00           C
ATOM    411  O4*   C A   1     -16.620   3.717  -0.510  1.00  0.00           O
ATOM    412  C3*   C A   1     -16.424   3.830   1.849  1.00  0.00           C
ATOM    413  O3*   C A   1     -16.606   2.990   2.982  1.00  0.00           O
ATOM    414  C2*   C A   1     -15.022   3.628   1.285  1.00  0.00           C
ATOM    415  O2*   C A   1     -14.652   2.271   1.419  1.00  0.00           O
ATOM    416  C1*   C A   1     -15.238   3.953  -0.192  1.00  0.00           C
ATOM    417  N1    C A   1     -14.957   5.404  -0.399  1.00  0.00           N
ATOM    418  C2    C A   1     -13.704   5.955  -0.598  1.00  0.00           C
ATOM    419  O2    C A   1     -12.699   5.247  -0.612  1.00  0.00           O
ATOM    420  N3    C A   1     -13.604   7.297  -0.779  1.00  0.00           N
ATOM    421  C4    C A   1     -14.699   8.068  -0.763  1.00  0.00           C
ATOM    422  N4    C A   1     -14.573   9.389  -0.944  1.00  0.00           N
ATOM    423  C5    C A   1     -16.004   7.512  -0.558  1.00  0.00           C
ATOM    424  C6    C A   1     -16.079   6.176  -0.381  1.00  0.00           C
TER     425        C A   1 

Table S4: Reference positions of the N3 and C6 atoms in each nucleotide in units of
[femtometers], in a coordinate system centered on the C1*. The X-axis is the sum of
the vectors to the next and the previous C1*, the Z-axis is the cross product of the
X-axis and the vector to the next C1*, and the Y-axis is the cross product of
Z- and X-axes.

 /* DNA NUCLEOTIDES */
 { {{ 281570,102983,-59231 }}, {{ 478485, -41252, 81717 }} }, //DA
 { {{ 371916,-42847, 73356 }}, {{ 134450,-152588,142069 }} }, //DC
 { {{ 277611,105090,-61705 }}, {{ 483315, -43373, 83460 }} }, //DG
 { {{ 361958,-34510, 64160 }}, {{ 133055,-153865,143010 }} }, //DT
 /* RNA NUCLEOTIDES */
 { {{ 225452,138664,-152267 }},{{ 478836,  24898, -95907 }} },//A
 { {{ 372409, -3718, -57149 }},{{ 177584,-133540,  86402 }} },//C
 { {{ 203405,140126,-175356 }},{{ 463241,  33511,-136820 }} },//G
 { {{ 368754,-10083, -71534 }},{{ 189879,-125005,  94961 }} } //U
